# Supplementary material for: SPEADI: Accelerated Analysis of IDP-Ion Interactions from MD-Trajectories
Source: Biology (Basel). 2023 Apr 10;12(4):581. doi: 10.3390/biology12040581 (PMC10135740; doi:10.3390/biology12040581)
Supplement: Supplementary file 1 [file biology-12-00581-s001.zip]

Archive with 1 entries (1 files):
- biology-2320538-supplementary.pdf
